# Supplementary material for: The Synergistic Effect of Intradialytic Concurrent Training and Melatonin Supplementation on Oxidative Stress and Inflammation in Hemodialysis Patients: A Double-Blind Randomized Controlled Trial
Source: Antioxidants (Basel). 2024 Oct 25;13(11):1290. doi: 10.3390/antiox13111290 (PMC11591074; doi:10.3390/antiox13111290)
Supplement: Supplementary file 1 [file antioxidants-13-01290-s001.zip]

Archive with 1 entries (1 files):
- antioxidants-3257547-supplementary.pdf
